# Supplementary material for: Do verbal coaching cues and analogies affect motor skill performance in youth populations?
Source: PLoS One. 2023 Mar 2;18(3):e0280201. doi: 10.1371/journal.pone.0280201 (PMC9980803; doi:10.1371/journal.pone.0280201)
Supplement: S1 Data — (XLSX) [file pone.0280201.s001.xlsx]

## Sheet: For analys
ID	Date completed	H	w	DOB	Age	Scheme #	CONT20	AWAY20	TOW20	INT20	EXT20
1	2022-07-08	171	54.4	2005-05-28	17.1233	8	3.27	3.25	3.21	3.18	3.35
2	2022-07-08	159	49.6	2007-07-08	15.011	1	3.75	3.16	3.05	3.34	3.43
3	2022-07-08	170	50.2	2007-03-03	15.3589	4	3.21	3.1	3.21	3.38	3.67
4	2022-07-08	179.9	62	2007-02-20	15.389	5	3.18	3.22	3.25	2.96	3.28
5	2022-07-08	183.9	67.4	2007-08-17	14.9014	6	2.94	2.94	2.85	2.92	2.95
6	2022-07-15	182	66	2006-09-15	15.8411	1	3.24	2.38	3.27	3.31	3.32
7	2022-07-15	178.9	62	2006-09-18	15.8329	2	3.46	3.46	3.46	3.48	2.51
8	2022-07-15	182.5	71.6	2006-12-29	15.5534	4	3.24	3.25	3.18	3.19	3.23
9	2022-07-15	186.5	68	2006-10-19	15.7479	5	3.01	2.3	3.07	3.1	3.05
10	2022-07-15	176.6	69.8	2007-07-18	15.0027	6	3.14	3.12	3.1	3.06	3.11
11	2022-07-15	172.6	57	2006-10-03	15.7918	9	3.29	3.3	3.42	3.28	3.34
12	2022-07-22	177	60.4	2007-01-13	15.5315	1	3.35	3.34	3.34	3.34	3.32
13	2022-07-22	168.9	74	2007-01-24	15.5014	5	3.17	3.17	3.17	3.13	3.12
14	2022-07-22	173.4	54.2	2006-09-13	15.8658	6	3.22	3.22	3.17	3.23	3.24
15	2022-07-22	184	57.8	2007-05-01	15.2356	8	3.16	3.18	3.17	3.22	3.22
16	2022-07-22	168	55.2	2007-02-16	15.4384	10	3	3.06	2.97	2.97	3.09
17	2022-06-24	172.3	55.4	2008-01-14	14.4521	3	3.26	3.25	3.2	3.34	3.18
18	2022-06-24	165	52.2	2008-06-21	14.0164	4	3.39	3.37	3.29	3.39	3.32
19	2022-06-24	174.4	57.6	2008-03-20	14.2712	5	3.13	3.26	3.09	3.22	3.2
20	2022-06-24	174.6	57	2007-10-15	14.7014	6	3.31	3.34	3.31	3.3	3.34
21	2022-06-24	168.6	52	2008-10-26	13.6685	8	3.44	3.44	3.43	3.45	3.54
22	2022-06-24	167	46.6	2008-03-23	14.263	10	3.51	3.47	3.49	3.48	3.46
23	2022-06-13	165.5	54	2008-02-19	14.3233	1	3.34	3.27	3.36	3.42	3.34
24	2022-06-13	175.5	51	2007-09-14	14.7562	4	3.24	3.29	3.22	3.29	3.29
25	2022-06-17	150.5	37.2	2010-05-20	12.0849	9	3.06	3.6	3.63	3.62	3.73
26	2022-06-17	148.5	39.6	2010-08-18	11.8384	6	3.84	3.85	3.9	3.82	3.86
27	2022-06-17	150.6	52.6	2009-10-17	12.674	4	3.71	3.72	3.66	3.76	3.61
28	2022-06-17	159.5	49.7	2010-05-01	12.137	5	4.04	4.06	4.05	4.04	4.08
29	2022-06-17	152.6	36.2	2009-10-01	12.7178	3	3.71	3.7	3.57	3.65	3.64
30	2022-06-17	157.6	39.2	2010-08-21	11.8301	2	3.56	3.6	3.07	3.8	3.87
31	2022-06-24	161.5	64	2010-08-20	11.8521	3	3.39	3.9	3.85	3.88	3.79
32	2022-06-24	154.5	39.4	2009-10-20	12.6849	4	3.6	3.68	3.61	3.66	3.65
33	2022-06-24	152.4	41.2	2009-10-26	12.6685	5	3.58	3.61	3.47	3.53	3.44
34	2022-06-24	149.4	38.6	2010-03-25	12.2575	9	3.49	3.44	3.59	3.47	3.66
35	2022-06-24	158.6	50.4	2009-12-30	12.4904	10	3.77	3.91	4.07	3.52	3.95
36	2022-06-13	168	63.4	2005-04-17	17.1671	2	2.99	3	2.98	3.01	2.94
37	2022-06-13	186	85	2004-09-07	17.7753	7	3.33	3.44	3.36	3.31	3.4
38	2022-06-13	168	76.6	2004-12-05	17.5315	6	3.33	3.32	3.36	3.36	3.39
39	2022-06-13	181	87	2005-01-21	17.4027	2	3.07	3.08	3.02	3.1	3.03
