# Supplementary material for: Do verbal coaching cues and analogies affect motor skill performance in youth populations?
Source: PLoS One. 2023 Mar 2;18(3):e0280201. doi: 10.1371/journal.pone.0280201 (PMC9980803; doi:10.1371/journal.pone.0280201)
Supplement: S2 Data — (XLSX) [file pone.0280201.s002.xlsx]

## Sheet: Combined
ID	Height	Weight	Age	jAWAY	jTOW	jCONT	jEXT	jINT	sAWAY	sTOWARDS	sCONT	sEXT	sINT
1a	158.3	42.1	13	25.7	25.3	28.1	29.4	24.7	3.62	3.593	3.635	3.584	3.668
2a	157.2	50.4	13	22.6	23.1	25.3	24.2	25.3	3.488	3.512	3.506	3.392	3.566
3b	170.6	52.6	13	27.1	23	27.7	25.3	27.2	3.615	3.608	3.653	3.6	3.692
4b	145.2	40	12	21.3	19.5	19.6	20.3	19.3	3.622	3.607	3.589	3.65	3.64
5c	159	49.3	12	22.6	23	23.9	24.1	24.2	3.93	3.985	3.889	3.944	3.92
6c	149.6	45.5	12	20.3	19.6	20.5	19.9	19.1	3.572	3.571	3.597	3.522	3.649
7d	165.6	53.7	13	23.7	25.3	27.3	24.2	20	3.54	3.593	3.463	3.534	3.53
8d	186.7	61.7	13	19.5	20.4	22.6	22.2	19.3	3.689	3.607	3.617	3.605	3.674
9e	157.2	55.7	13	18.8	18.4	19.4	20.5	19	3.715	3.71	3.542	3.661	3.653
10e	155.6	50	13	20.5	21.3	22.4	21.4	20.87	3.683	3.609	3.573	3.566	3.64
11f	164.5	59.6	13	24.9	23.4	24.8	23.9	24.1	3.489	3.439	3.486	3.503	3.467
12f	149.6	33.7	13	27.3	28.8	27.7	27.1	28.6	3.499	3.526	3.605	3.46	3.45
101h	179.9	59.8	15	31.9	35.1	32	31.8	33.9	3.371	3.532	3.425	3.353	3.442
102h	180.6	66.3	15	35.2	32.9	34.6	34.2	33.7	3.209	3.146	3.147	3.172	3.171
103i	158.9	48.9	14	23.8	24.6	27.5	28.1	21.7	3.281	3.282	3.305	3.258	3.287
104i	183.5	75	15	33.1	33.4	33	30.3	28.7	3.077	3.124	3.11	3.12	3.087
105j	170.3	55.6	15	30.6	31.9	34.2	36.9	33.3	3.269	3.271	3.013	3.236	3.251
106j	168.1	55	15	37.5	36.3	34.7	32.4	36.7	2.986	3.041	3.005	3.036	3.052
107a	165.1	47.3	14	25.3	25.4	25.9	25.9	28.5	3.283	3.312	3.247	3.324	3.219
108a	164.6	61.2	14	34.8	36	34.7	33.8	37.9	3.152	3.136	3.118	3.135	3.165
109b	155.5	41.4	14	28.1	26.1	29.2	30.4	27	3.558	3.557	3.557	3.526	3.509
110b	170.1	60.4	15	49.4	49	51.4	49.7	51.6	3.002	3.017	2.984	2.932	3.045
111c	188	67.1	15	34.3	34.6	34.2	33.8	33.5	3.314	3.286	3.255	3.32	3.313
112c	184.2	70.7	15	36.3	34.7	38.2	34.3	35.5	3.202	3.182	3.184	3.213	3.214
113d	174.5	53.3	15	34	33.8	34.6	32.8	32.5	3.412	3.47	3.481	3.527	3.399
1a	178.3	63	16	37.5	37.5	37.5	34.6	35.5	2.94	3.007	3.021	2.978	3.008
2a	186.4	75.2	16	36.8	35.7	36.3	37.9	32.4	3.067	3.02	2.985	2.959	3.006
3b	185.1	66.1	15	37.9	39	40.1	39	39	3.197	3.267	3.232	3.248	3.289
4b	186.6	65.2	16	37.9	39	40.1	39	39	2.934	2.926	2.955	2.982	2.956
5c	174.4	92.9	16	35.7	30.9	33.7	32.9	34.7	3.232	3.197	3.241	3.293	3.263
6c	176.2	75.6	16	33.1	37.4	35.2	36.3	33.7	3.317	3.252	3.245	3.094	3.236
7d	178.4	69	15	30.6	31.5	30.9	30.4	28.6	3.153	3.086	3.155	3.136	3.177
8d	186.4	81.7	15	35.2	33.1	37.4	36.5	33.1	3.18	3.171	3.165	3.27	3.185
9e	185.3	79.4	15	30.4	30	32.6	29.1	28.5	3	3.025	3.041	2.947	3.005
10e	178.1	70.5	16	37.4	36.8	39	38.4	38.5	2.831	2.867	2.921	2.902	2.953
11f	172.9	75.3	16	25.9	28.2	29.3	28.1	26.6	3.542	3.477	3.438	3.385	3.457
12f	180.2	82.1	16	24.6	26.4	25.4	22.9	23.7	3.319	3.315	3.312	3.329	3.329
101h	158.2	40.6	14	28.4	29.3	29.2	29.1	28	3.459	3.465	3.458	3.525	3.471
102h	168.1	53.2	14	24.6	25.9	25.9	24.7	22.8	3.583	3.594	3.494	3.625	3.435
103i	165.9	50.1	14	34.2	39.3	37.6	37.1	38.7	2.984	3.053	2.967	2.997	3.04
104i	157.6	40.5	13	32.4	35.2	34.7	32.6	33.1	3.223	3.185	3.187	3.194	3.202
105j	180.6	71.3	13	31.9	32.5	34.8	27.3	30.9	3.355	3.476	3.266	3.477	3.39
106j	184.2	58.1	13	31.2	28.7	30.2	25.5	26.4	3.302	3.229	3.39	3.235	3.273
107a	163.8	55.8	14	26.8	27.9	28.4	27.1	28.4	3.301	3.374	3.315	3.453	3.432
108a	177.8	63.2	14	26.8	27.8	28.7	26.4	26.4	3.405	3.433	3.404	3.399	3.449
109b	165.4	42.9	14	27.1	27.5	25.2	27.8	29.4	3.301	3.363	3.345	3.355	3.366
110b	187.8	72.5	14	25.5	26.8	27.3	26.4	27.3	3.409	3.373	3.59	3.465	3.514
111c	175.1	55	14	26.1	26.8	25.3	27.7	26.2	3.254	3.203	3.246	3.153	3.319
112c	161.9	38.8	14	34.7	35.7	34.7	32.6	34.2	3.371	3.34	3.42	3.312	3.406
