# Supplementary material for: Do verbal coaching cues and analogies affect motor skill performance in youth populations?
Source: PLoS One. 2023 Mar 2;18(3):e0280201. doi: 10.1371/journal.pone.0280201 (PMC9980803; doi:10.1371/journal.pone.0280201)
Supplement: S3 Data — (XLSX) [file pone.0280201.s003.xlsx]

## Sheet: Combined
	Age_years	Height	Weight	BMI	sCONT	sINT	sEXT	sTOW	sAWAY	jCONT	jINT	jEXT	jTOW	jAW
player 1	15	160	52	20.3125	3.73	3.8	3.74	3.78	3.74	40	36	39	38	39
player 2	15	167	56	20.0796	3.63	3.68	3.69	3.67	3.64	43	38	42	41	39
player 3	17	183	65	19.4094	3.77	3.8	3.79	3.78	3.78	44	42	44	43	43
player 4	15	160	63	24.6094	3.55	3.358	3.57	3.56	3.55	34	27	32	30	29
player 5	15	170	75	25.9516	3.85	3.87	3.87	3.86	3.88	34	36	35	35	38
player 6	14	170	68	23.5294	3.72	3.73	3.78	3.72	3.7	41	41	41	40	42
player 7	15	167	51	18.2868	3.79	3.83	3.79	3.82	3.8	40	38	40	38	37
player 8	15	172	59	19.9432	3.89	3.9	3.88	3.9	3.92	33	29	30	34	29
player 9	16	171	67	22.913	3.88	3.88	3.86	3.86	3.86	40	37	36	38	34
player 10	15	175	65	21.2245	3.95	3.97	3.98	3.95	3.99	43	40	41	39	38
player 11	14	157	52	21.0962	3.98	4	4	3.96	3.99	36	31	33	34	32
player 12	15	169	63	22.0581	3.75	3.76	3.78	3.79	3.8	44	43	40	43	39
player 13	15	168	52	18.424	3.57	3.59	3.59	3.6	3.6	39	38	39	38	40
player 14	15	183	68	20.3052	3.82	3.8	3.85	3.84	3.8	39	36	38	39	33
player 15	15	168	54	19.1327	3.94	3.94	3.92	3.9	3.91	42	43	39	40	42
player 16	15	178	75	23.6713	3.86	3.83	3.87	3.83	3.85	39	37	36	39	41
player 18	14	162	48	18.2899	3.72	3.73	3.7	3.7	3.7	38	38	34	33	39
player 19	15	170	66	22.8374	3.98	4.01	4.01	3.99	4	40	34	38	37	35
