# Supplementary material for: Do verbal coaching cues and analogies affect motor skill performance in youth populations?
Source: PLoS One. 2023 Mar 2;18(3):e0280201. doi: 10.1371/journal.pone.0280201 (PMC9980803; doi:10.1371/journal.pone.0280201)
Supplement: S4 Data — (XLSX) [file pone.0280201.s004.xlsx]

## Sheet: Combined
ID	Height	Weight	Age	jAWAY	jTOW	jCONT	jEXT	jINT	sAWAY	sTOW	sCON	sEXT	sINT
1a	184.2	75.8	18	32.8	39.3	37.1	35.5	38	3	3.061	2.974	3.03	3.082
2a	185.2	99.3	18	30.2	32.6	31.4	30.8	32.4	3.433	3.013	3.37	3.404	3.407
3b	193.1	78.4	18	39.5	42.1	45.8	38.6	39.1	2.913	3.003	3.034	3.05	3.091
4b	180.7	61.2	18	39.5	38.3	42	38.2	40.2	2.922	2.922	2.949	2.925	2.965
5c	177.8	77	18	39.8	41.2	39.3	40.5	41.1	3.19	3.113	3.146	3.108	3.134
6c	164.4	66.6	17	33.1	30.2	34.2	30.9	33	3.285	3.274	3.264	3.273	3.233
7d	177.1	90.5	18	31.9	34	34.3	33.5	32.9	3.217	3.169	3.181	3.171	3.223
8d	177.7	87.4	18	36.3	36.5	38	36.7	37.8	3.229	3.171	3.159	3.1	3.197
9e	182.3	71.7	18	38.6	38.3	39	38.2	38.6	3.152	3.068	3.034	3.036	3.048
10e	183.8	78.6	18	32.3	31	30	33.8	28.4	3.153	3.142	3.154	3.127	3.107
11f	178.1	82.6	18	42.7	42.2	42.7	41	42.7	3.031	2.996	3.056	3.042	3.031
12f	184.2	76.4	18	30.4	29.2	31.3	29.8	26.3	3.252	3.219	3.223	3.235	3.215
13g	182.3	75.3	18	52.3	53.7	50.4	49.1	50.4	2.877	2.965	2.954	2.984	2.956
