# Supplementary material for: Do verbal coaching cues and analogies affect motor skill performance in youth populations?
Source: PLoS One. 2023 Mar 2;18(3):e0280201. doi: 10.1371/journal.pone.0280201 (PMC9980803; doi:10.1371/journal.pone.0280201)
Supplement: S5 Data — (XLSX) [file pone.0280201.s005.xlsx]

## Sheet: For analysis
Name	Height (cm)	Weight (Kg)	CONT (CMJ)	INT (CMJ)	EXT (CMJ)	TOW (CMJ)	AW (CMJ)	CONT (SPR)	INT (SPR)	EXT (SPR)	TOW (SPR)	AW (SPR)
Athlete A	148.3	36.9	17.43	21.08	17.9	20.75	17.68	3.76	3.76	3.81	3.81	3.77
Athlete B	156.5	39.4	20.23	18.97	19.39	20.51	18.41	3.39	3.5	3.53	3.57	3.5
Athlete C	138.6	28.8	21.37	18.6	16.86	18.5	16.88	3.64	3.61	3.58	3.67	3.7
Athlete D	138	32.2	19.94	18.13	15.84	19.94	18.32	3.58	3.66	3.62	3.59	3.66
Athlete E	149.9	39	29.93	24.99	27.17	24.37	29.48	3.8	3.78	3.69	3.75	3.6
Athlete F	144	33.2	19.11	17.84	21.82	18.31	18.18	3.62	3.79	3.7	3.64	3.67
Athlete G	145.5	32.3	17.36	18.97	16.21	16.83	15.98	3.92	3.89	3.77	3.86	3.82
Athlete H	142.2	36.5	18.01	16.52	24.77	20.07	18.99	3.61	3.64	3.55	3.63	3.58
Athlete I	142	33.5	21.99	20.26	23.7	19.78	18.65	3.7	3.79	3.73	3.56	3.75
Athlete J	141.5	33.3	23.77	24.62	22.09	22.52	20.74	3.47	3.55	3.5	3.46	3.5
Athlete K	143.6	34.9	17.15	22.27	19.06	14.18	14.45	4.07	3.85	3.79	3.95	3.89
Athlete L	130.6	27.1	23.19	18.12	19.96	18.99	23.15	3.89	3.82	3.69	3.74	3.84
Athlete M	141.5	31.4	21.32	18.94	21.49	16.79	20.64	3.52	3.77	3.65	3.56	3.67
Athlete N	140	35.1	17.87	18.64	19.68	17.98	25.15	3.79	3.69	3.8	3.78	3.69
Athlete O	138.7	35.2	25.49	18.44	22.15	18.61	21.94	3.56	3.53	3.56	3.53	3.58
Athlete P	151.6	46.8	16.61	17	20.95	20.81	18.95	4.01	3.74	3.77	3.75	3.81
Athlete Q	136	29.3	23.37	17.75	22.14	16.38	26.36	3.64	3.64	3.67	3.69	3.62
Athlete R	167.5	53.5	16.99	15.51	17.32	21	15.15	3.79	3.78	3.87	3.78	3.86
Athlete S	140.5	32.4	22.05	19.7	23.6	18.72	21.43	3.83	3.83	3.86	3.76	3.78
Athlete T	152.7	39.4	20.21	21.52	16.12	25.16	21.69	3.66	3.72	3.76	3.67	3.73
Athlete U	150.1	40.5	17.39	17.34	18.13	15.26	17.19	3.67	3.62	3.61	3.63	3.73
Athlete V	150	39.4	17.13	17.29	17.57	16.62	17.11	3.51	3.55	3.65	3.48	3.59
Athlete W	155.4	40.4	21.27	23.08	21.28	21.25	24.51	3.53	3.65	3.58	3.58	3.56
Athlete X	151.2	39.8	20.83	19.69	19.23	18.38	18.01	3.6	3.63	3.65	3.65	3.56
