# Supplementary material for: Do verbal coaching cues and analogies affect motor skill performance in youth populations?
Source: PLoS One. 2023 Mar 2;18(3):e0280201. doi: 10.1371/journal.pone.0280201 (PMC9980803; doi:10.1371/journal.pone.0280201)
Supplement: S6 Data — (XLSX) [file pone.0280201.s006.xlsx]

## Sheet: Sprints
Name	Age (yrs)	Height (cm)	BM (Kg)	BF °/°	APHV (yrs)	SPRCONT	SPREXT	SPRINT	SPRANTO	SPRANAW
Athlete 1	10.5361	136	21.8	8.77772	7.71237	3.24	3.2	3.31	3.19	3.11
Athlete 2	11	150	36.6	14.5113	8.96047	3.34	3.41	3.38	3.26	3.2
Athlete 3	10.7111	141	33.3	7.96972	8.1668	3.45	3.36	3.46	3.31	3.35
Athlete 4	9.79167	128	26.4	4.31432	6.31921	3.47	3.63	3.26	3.63	3.39
Athlete 5	9.96389	137	30.4	8.07128	6.89501	3.53	3.68	3.43	3.48	3.46
Athlete 6	10.5194	147	46.4	19.2611	8.10552	3.54	3.63	3.63	3.58	3.54
Athlete 7	9.61389	131	21.6	6.53108	6.16342	3.55	3.53	3.61	3.53	3.5
Athlete 8	10.9389	155	45.1	16.6435	9.06382	3.6	3.64	3.57	3.61	3.53
Athlete 9	10.8139	150	48.4	22.108	8.67351	3.63	3.65	3.78	3.64	3.7
Athlete 10	10.8083	139	29.6	5.69492	8.23546	3.63	3.63	3.56	3.56	3.59
Athlete 11	9.54722	153	38.8	8.77772	6.82395	3.64	3.76	3.69	3.62	3.55
Athlete 12	11.2167	139	37.7	13.9639	8.84883	3.65	3.62	3.69	3.81	3.65
Athlete 13	11.3583	146	34.4	7.357	9.34884	3.66	3.96	3.65	3.65	3.61
Athlete 14	10.6139	143	37.2	12.5701	8.09675	3.66	4.16	3.89	3.82	3.69
Athlete 15	9.97778	130	26.7	9.872	6.66347	3.67	3.65	3.6	3.72	3.6
Athlete 16	11.4694	142	32.1	7.76612	9.35283	3.7	4.03	3.76	3.55	3.5
Athlete 17	11.1111	150	44.9	19.75	9.13178	3.77	4.16	3.82	3.73	3.72
Athlete 18	11.2167	137	33.6	13.688	8.76779	3.78	3.76	3.79	3.72	3.54
Athlete 19	9.96389	135	27.8	9.57548	6.82302	3.78	4.02	4.03	3.82	3.75
Athlete 20	10.2917	134	32.9	13.7801	7.27347	3.81	3.92	3.88	3.78	3.75
Athlete 21	11.175	152	48.4	23.6	9.31103	3.82	3.87	3.78	3.85	3.91
Athlete 22	10.9639	158	45.9	12.0025	9.22164	3.84	3.68	3.74	3.94	3.75
Athlete 23	10.5833	134	25.8	11.333	7.70632	3.85	3.92	3.87	3.91	3.83
Athlete 24	9.96944	137	35.3	14.6925	6.90332	3.89	4.26	3.96	3.87	3.87
Athlete 25	11.4028	149	47.2	15.943	9.5403	3.96	3.57	4.01	3.56	3.43
Athlete 26	10.2444	132	32.3	13.3179	7.12938	4.03	4.53	4.24	4.03	4
Athlete 27	10.5306	145	33.6	9.07808	8.04645	4.03	3.99	4	3.96	3.95
Athlete 28	9.90556	135	34.1	15.5	6.73624	4.05	3.92	3.95	3.96	3.92
Athlete 29	10.7778	150	60.7	28.928	8.61783	4.46	4.98	4.53	4.41	4.43
Athlete 30	10.7972	132	31.2	16.9899	7.94574	4.56	4.12	4.02	4.06	4.03

## Sheet: Jumps
Name	Age (yrs)	Height (cm)	BM (Kg)	BF °/°	APHV (yrs)	JUMCONT	JUMEXT	JUMINT	JUMANTO	JUMANAW
Athlete 1	10.7111	141	33.3	7.96972	8.1668	25.9	17.1	23.2	32.5	26.7
Athlete 2	9.79167	128	26.4	4.31432	6.31921	23.8	23.7	21.9	23.2	23.6
Athlete 3	9.96389	137	30.4	8.07128	6.89501	27.2	27.8	21.4	29.6	28.4
Athlete 4	10.5194	147	46.4	19.2611	8.10552	23.3	24.9	27.1	29.1	28.7
Athlete 5	10.9389	155	45.1	16.6435	9.06382	30.2	29.2	30.2	25.5	29.3
Athlete 6	10.8139	150	48.4	22.108	8.67351	24.7	21.9	22.8	29.4	24.3
Athlete 7	10.8083	139	29.6	5.69492	8.23546	22.6	22.1	18.3	23.1	18.9
Athlete 8	9.54722	153	38.8	8.77772	6.82395	24.5	23.2	22	21.4	20.1
Athlete 9	11.2167	139	37.7	13.9639	8.84883	27.1	24.5	24.3	24.3	21.9
Athlete 10	11.3583	146	34.4	7.357	9.34884	22.8	21.6	21.2	19.3	25.9
Athlete 11	10.6139	143	37.2	12.5701	8.09675	22.2	26.4	25.5	28.4	25.7
Athlete 12	9.97778	130	26.7	9.872	6.66347	24.4	24.9	23.3	26.1	25.6
Athlete 13	11.4694	142	32.1	7.76612	9.35283	26.2	28.5	26.6	22.5	28.6
Athlete 14	11.1111	150	44.9	19.75	9.13178	21.5	19.8	19.7	23.2	20.3
Athlete 15	11.2167	137	33.6	13.688	8.76779	26.1	23.9	25	24.9	23.9
Athlete 16	9.96389	135	27.8	9.57548	6.82302	21.7	19.6	23	25	21.9
Athlete 17	10.2917	134	32.9	13.7801	7.27347	20.8	21.4	19.5	23	22.8
Athlete 18	11.175	152	48.4	23.6	9.31103	25	24.2	26.3	20.8	26.1
Athlete 19	10.9639	158	45.9	12.0025	9.22164	22.4	21	22.9	24.9	22.9
Athlete 20	10.5833	134	25.8	11.333	7.70632	21.4	22.2	19.6	22.1	22.6
Athlete 21	9.96944	137	35.3	14.6925	6.90332	22.2	22.2	18.8	20.3	29.3
Athlete 22	11.4028	149	47.2	15.943	9.5403	28	28.6	22.9	22.3	28.4
Athlete 23	10.2444	132	32.3	13.3179	7.12938	18.9	19.1	17.7	16.9	19.1
Athlete 24	10.5306	145	33.6	9.07808	8.04645	19.4	19.5	21.2	19.1	19.7
Athlete 25	9.90556	135	34.1	15.5	6.73624	19.2	17.5	17.4	15.3	17.9
Athlete 26	10.7778	150	60.7	28.928	8.61783	12.8	15.1	14.5	15.9	15.7
